# Supplementary material for: NMR-Based Metabolomic Approach to Study Growth of Phaseolus vulgaris L. Seedlings Through Leaf Application of Nanofertilizers and Biofertilizers
Source: Int J Mol Sci. 2025 May 19;26(10):4844. doi: 10.3390/ijms26104844 (PMC12112589; doi:10.3390/ijms26104844)
Supplement: Supplementary file 1 [file ijms-26-04844-s001.zip]

Archive with 1 entries (1 files):
- ijms-3520875-supplementary.pdf
